# Supplementary material for: Comparative analysis of profitability and resource use efficiency between Penaeus monodon and Litopenaeus vannamei in India
Source: PLoS One. 2021 May 4;16(5):e0250727. doi: 10.1371/journal.pone.0250727 (PMC8096089; doi:10.1371/journal.pone.0250727)
Supplement: S1 File — (XLSX) [file pone.0250727.s001.xlsx]

## Sheet: Sheet1
Component	Variance	Proportion	Cumulative proportion
1	2.26713	0.323876	0.323876
2	1.57052	0.22436	0.548236
3	1.23082	0.175832	0.724068
4	0.952048	0.136007	0.860075
5	0.620441	0.0886345	0.948709
6	0.261998	0.0374283	0.986137
7	0.0970379	0.0138626	1
Coefficients
	Component
	1	2	3	4	5	6	7
DOC	-0.465935	-0.155741	0.418684	-0.371686	0.148849	-0.640345	-0.114043
area	0.472747	0.307245	0.181545	-0.523791	0.0889017	0.130047	-0.591591
yield	-0.376826	0.274379	-0.475504	-0.101077	-0.6422	-0.133349	-0.340874
labour	-0.516488	0.229585	0.178217	-0.406889	0.057321	0.637865	0.270285
medicine	-0.0340694	-0.118265	-0.730489	-0.367743	0.548864	-0.0962292	0.0741087
feed	-0.327873	0.45546	0.0138314	0.52014	0.502923	0.0232588	-0.401056
seed	0.204929	0.72933	0.00862258	-0.0770565	-0.00718	-0.372279	0.530497

## Sheet: budgeting analysis 
Column1	Column2	Column3	Column4	Column5	Column6	Column7
	PM			LV
	Low	Medium		Medium	high	V. high
Gross reciepients	23253.7	34865.8	0	34343.1	44610	66321.3
feed cost	4940.55	6023.42		9024.61	12540.6	17621.4
Seed cost	120.795	164.662		2802.73	4341.19	5652.98
Medicine and fertilizers cost	266.445	383.897		273.928	509.738	780.825
Energy (Elecricity and fuel )	843.49	1017.36		777.891	878.834	1141.81
Labour	35.1073	43.1046		51.047	85.4437	139.351
TVC	6206.39	7632.44		12930.2	18355.8	25336.3
income above VC	17047.3	27233.4		21412.9	26254.1	40985
TFC	3107.61	3500.98		2545.02	2635.46	3901.69
Total cost	9314	11133.4		15475.2	20991.3	29238
Net returns	13939.7	23732.4		18867.8	23618.7	37083.3
BEP above VC	6.18831	20.5978		7.59942	8.33904	12.7549
BEP above TC	7.56789	7.43261		8.62428	9.26954	14.0969
BEY above VC	684.062	832.73		1817.47	2580.75	3864.43
BEY above TC	1026.58	2971.27		2175.19	2951.29	4459.54

## Sheet: Sheet3
N	120
Mean of Y	8.47473
Equation	Yield = 5.036 + 0.4008 Feed - 0.01858 Seed - 0.3918 Lab + 0.2312 Medicine + 0.03942 Age + 0.03845 Experie
R²	0.370731
R² adjusted	-0.101221
RMSE	0.130825
Parameter	Estimate	95% CI		SE	t	p-value	VIF
Constant	5.0364	-12.7423	22.8151	7.70974	0.653251	0.531916	-
Feed	0.400754	-0.725449	1.52696	0.488378	0.82058	0.435652	8.28184
Seed	-0.018577	-1.21883	1.18168	0.52049	-0.0356914	0.972403	1.62753
Lab	-0.391791	-1.14139	0.357807	0.325064	-1.20527	0.262536	6.48011
Medicine	0.231188	-0.237058	0.699434	0.203055	1.13855	0.287836	1.88367
Age	0.039425	-0.864124	0.942974	0.391824	0.100619	0.922329	3.53663
Experie	0.0384473	-0.141652	0.218546	0.0781001	0.492282	0.635744	1.58507
H0: β = 0 The parameter is equal to 0. H1: β ≠ 0 The parameter is not equal to 0.

## Sheet: PC
Component	Variance	Proportion	Cumulative proportion
1	2.26713	0.323876	0.323876
2	1.57052	0.22436	0.548236
3	1.23082	0.175832	0.724068
4	0.952048	0.136007	0.860075
5	0.620441	0.0886345	0.948709
6	0.261998	0.0374283	0.986137
7	0.0970379	0.0138626	1
Coefficients
	Component
	1	2	3	4	5	6	7
DOC	-0.465935	-0.155741	0.418684	-0.371686	0.148849	-0.640345	-0.114043
area	0.472747	0.307245	0.181545	-0.523791	0.0889017	0.130047	-0.591591
yield	-0.376826	0.274379	-0.475504	-0.101077	-0.6422	-0.133349	-0.340874
labour	-0.516488	0.229585	0.178217	-0.406889	0.057321	0.637865	0.270285
medicine	-0.0340694	-0.118265	-0.730489	-0.367743	0.548864	-0.0962292	0.0741087
feed	-0.327873	0.45546	0.0138314	0.52014	0.502923	0.0232588	-0.401056
seed	0.204929	0.72933	0.00862258	-0.0770565	-0.00718	-0.372279	0.530497

## Sheet: Sheet5
	Name	Age(yr)	Address	Contact no.	occupation		experience (yr)	education	family type		occupation of family member														land inventory												no of crop/yr
					primary	secondary					member													family size	land holding			total area under pond				total area under shrimp farming					crop										CAPITAL
											male						female					children			own (ha)	leased in (ha)	leased out	own (ha)	leased in	leased out	lease rent/ha	L.vannamei (ha)	P.monodon		TOTAL LEAE RENT/KG	TOTAL LEAE RENT	crop 1					crop 2					pond constrcn
																no. of male							no. of female	up to 3--16,,4-6,24,,,7-9,,1..
											govt job	bussines	private job	agriculture	fisheries		govt job	housewife	private job	agriculture	fisheries			upto 3-6,4-6..10..7-9,													spp	area(ha)	crop duration(dys)	DoS	DoH	spp	area(ha)	crop duration(dys)	DoS	DoH	No.of pond	Year of construction / purchase
								joint	18
								nuclear	34
								joint	15
								nuclear	12
																																																	79365.1
	Narsi singh Tandel	42	Krushnapur-Jalalpore-Navsari	9925261944	shrimp farming		10	primary	nuclear	1		1			1	2		1				2	1	5	5			3.15			1000	3.15			0.185294	3150	L.vannamei	3.15	150	40997	41151	L.vannamei	3.15	150	41175	41325	4	2010	79365
	manoj bhai b. patel	35	machchad-Navsari	9875632160	shrimp farming	bussiess	15	graduate	joint family		1	2			2	5		1				2	1	8	5			3.2				3.2			0	0	L.vannamei	3.2	150	40996	41149	L.vannamei	3.2	150	41179	41327	5	2000	93750
	Shantilal M. Patel	35	Gohla faliya,jalalpore,Navsari		shrimp farming		15	graduate	nuclear family	1	1				2	3						1	0	4	5			3.75			1000	3.75			0.10218	3750	L.vannamei	3.75	145	41001	41156	L.vannamei	3.75	145	41173	41308	4	2011	65493.3
	Mr.hitesh patel	28	5-shradhdha ganesh nagar navsari	9879383306	shrimp farming	bussiness	7	ABM	joint family			1			2	3	1		1			1	2	6		20			20		1000	15			0.2	15000	L.vannamei	15	120	41337	41471	L.vannamei	15	120	41513	26/12/13	23	2011	198396
	raju bhai patel	40	danti village jalalpore-navsari		shrimp farming		4	graduate	nuclear family	1					2	2	1						1	3	5			3.78				3.78			0	0	L.vannamei	3.78	120	41031	27/5/12	L.vannamei	3.78	120	40975	29/10/12	4	31/3/2008	66137.6
	vinod bhai patel	38	danti village jalalpore-navsari		shrimp farming		6	primary	nuclear family	1					2	2		1				2	1	5	5			3.78				3.78			0	0	L.vannamei	3.78	120	41185	41189	L.vannamei	3.78	120	40977	22/12/12	4	2008	89947.1
	pravin bhai chhotu bhai patel	41	simiya faliya sampore-jalalpore	9322425322	shrimp farming		6	primary	nuclear family	1	1				1	2		1				1	1	4	5			3.2				3.2			0	0	l.vannamei	3.2	150	18/2/12	20/7/12	l.vannamei	3.2	150	40977	41487	4	2008	46875
	chiman bhai uka bhai patel	42	bhundariya falia sampore jalalpore		shrimp farming		6	HS	nuclear family	1					1	1		1				1	1	3	5	5			5		1000	3.5			0.2	3500	l.vannamei	3.5	130	40971	41187	l.vannamei	3.5	130	41128	15/1//12	4	2007	71428.6
	ajitsingh mulu bhai parma	36	gadhaj,surendranagar,borsi jalalpore	9879293225	shrimp farming		6	HS	joint family		1				1	2		1				1	1	4	5							4			0	0	l.vannamei	4	150	40970	16/6/12	l.vannamei					4	2008	37500
	narendra bhai ratanji bhai tandel	37	chormala bhata panar jalapore		shrimp farming		6	HS	nuclear family	1					1	1		1				1	1	3	5			3.8				3.8			0	0	l.vannamei	3.8	130	15/3/12	22/8/12	l.vannamei	3.8	130	18/10/12	28/2/13	4	2007	52631.6
	aashish bhai jagdish bhai patel	34	madhya vibhag samapore jalalpore	973827132	shrimp farming		4	graduate	joint family						1	1		1				1	1	3	5			4				4			0	0	l.vannamei	4	130	15/3/12	25/7/12	l.vannamei	4	150	40977	41334	4	2007	75000
	hemant bhai chhotu bhai patel	30	school falia machhad jalalpore	982315210	shrimp farming		5	hs	nuclear family	1					1	1		1				1	1	3	5			3				3			0	0	l.vannamei	3	150	23/2/12	26/7/12	l.vannamei	3	150	41487	41431	4	2007	66666.7
	ketan bhai mohan bhai patel	30	school falia machhad jalalpore		shrimp farming		6	graduate	joint family		1				2	3		1				1	1	5	5			4				4			0	0	l.vannamei	4	150	22/2/12	28/7/12	l.vannamei	4	150	16/9/12	20/2/13	5	2007	50000
	prahlad bhai harishchanra bhai patel	42	simiya faliya sampore-jalalpore		shrimp farming		4	graduate	nuclear family	1					1	1		1				3	1	5	5							3.5			0	0	L.vannamei	3.5	120	40970	25/5/12	l.vannamei	3.5	120	40975	22/11/12	4	2008	71428.6
	bharta bhai patel	45	samapore jalalpore		shrimp farming		8	primary	nuclear family	1					1	1		1				2	1	4		5		5	5		1000	5			0.2	5000	L.vannamei	10	120	41031	41035	l.vannamei	10	120	12/8/12/	22/12/12	9	2003	70000
	jivan bhai tandel	55	simiya faliya sampore-jalalpore	9378727189	shrimp farming		5	primary	nuclear family	1					1	1		1					1	2	5			4				4			0	0	L.vannamei	4	120	41031	22/5/12	l.vannamei	4	120	41128	41040	4	2008	75000
	ganpat bhai sukkar bhai tandel	42	mendhar bhat gandevi	9879909805	shrimp farming		5	hs	joint family		1				2	3		1				3	1	7	5			3.8				3.8			0	0	L.vannamei	3.8	120	40970	28/5/12	l.vannamei	3.8	120	41189	41033	5	2008	65789.5
	ishwar bahi bheka bhai tandel	38	mendhar bhat gandevi		shrimp farming		5	hs	nuclear family	1					1	1		1				2	1	4	5			4				4			0	0	L.vannamei	4	150	41245	15/6/12	l.vannamei	4	150	41190	41194	5	2008	64500
	santaben rati lal tandel	37	mendhar bhat gandevi		shrimp farming		5	primary	nuclear family	1	1				1	2		1				1	1	4	5			3.8				3.8			0	0	L.vannamei	3.8	120	41184	15/5/12	l.vannamei	3.8	120	41220	22/10/12	5	2008	78947.4
	dullabh bhai babar bhai tandel	49	bhat, gandevi	9322717821	shrimp farming		7	primary	nuclear family	1	1				1	2		1				1	1	4	5			3.5				3.5			0	0	L.vannamei	3.5	130	40970	41188	l.vannamei	3.5	130	41037	15/11/12	4	2008	57142.9
	amrut bhai devji bhai tandel	38	mendhar bhat gandevi		shrimp farming		5	primary	nuclear family	1					1	1		1				2	1	4	5			3.8				3.8			0	0	L.vannamei	3.8	120	41124	22/6/12	l.vannamei	3.8	120	41190	28/10/12	5	2008	63157.9
	vasu bhai tandel	49	mendhar bhat gandevi		shrimp farming		5	primary	nuclear family	1					1	1		1				2	1	4	5			3.8				3.8			0	0	L.vannamei	3.8	110	41123	20/5/12	l.vannamei	3.8	110	41128	25/10/12	5	2008	78947.4
	krushna kumar magan bhai tandel	38	krishnapur jalalpur	9879223221	shrimp farming		4	graduate	nuclear family	1					1	1		1				2	1	4		5		3.8	5		1000	3.8			0.2	3800	L.vannamei	3.8	120	41062	28/5/12	l.vannamei	3.8	110	40975	20/10/12	5	2008	15789.5
	tandel narmadaben lala bhai	39	krishnapur jalalpur		shrimp farming		5	primary	joint family		1				2	3		1				3	1	7	5						1000	3.8			0.2	3800	L.vannamei	3.8	110	41032	15/6/12	l.vannamei	3.8	110	15/8/12	22/11/12	5	2008	18421.1
	jonish bhai arvind bhai patel	35	simiya faliya sampore-jalalpore	9225223242	shrimp farming		5	graduate	nuclear family	1		1			1	2		1				2	1	5		4			4		1000	4			0.166667	4000	L.vannamei	4	120	40970	28/5/12	l.vannamei	4	120	41128	30/10/12	5	2008	17500
	aravind bhai magan bhai patel	33	simiya faliya sampore-jalalpore	9732311423	shrimp farming		5	graduate	nuclear family	1		1			2	3		1				1	1	5		5			3.25		1000	3.25			0.1625	3250	L.vannamei	3.25	150	41123	15/7/12	l.vannamei	3.25	150	40976	41194	4	2008	153846
	jayesh vesta bhai tandel	30	onjal machchiwad jalalpore		shrimp farming		6	primary	joint family		1				2	3		1				1	1	5		5			3		1000	3			0.2	3000	L.vannamei	3	150	41185	25/7/12	l.vannamei	3	150	40977	22/1/13	4	2008	50000
	jeram bhai vala bhai tandel	42	chormala bhata jalapore	7678521721	shrimp farming		3	ILLITERARE	nuclear family	1	1				1	2		1				2	1	5	5			3.8				3.8			0	0	L.vannamei	3.8	150	40971	15/7/12	l.vannamei	3.8	150	18/8/12	40980	4	2008	65789.5
	vashram singh bhavan singh vaghela	34	bhanpur kanpha jalalpore	9732933205	shrimp farming		6	graduate	nuclear family	1					1	1		1				2	1	4	5			4				4			0	0	L.vannamei	4	150	40971	41128	l.vannamei	4	140	41191	13/1/13	4	2007	25000
	bhanu kumar hira bhai patel	29	simiya faliya sampore-jalalpore	9879293795	shrimp farming		6	graduate	nuclear family	1					1	1		1				2	1	4	5			3.2				3.2			0	0	L.vannamei	3.2	120	41155	41188	l.vannamei	3.2	130	40975	41253	4	2007	46875
	GIRISH BHAI DHIRU BHAI PATEL	42	patel faliya onjal jalalpore		shrimp farming		5	primary	nuclear family	1						0		1				2	1	3		5			3.8		1000	3.8			0.2	3800	l.vannamei	3.8	120	41488	22/5/13	l.vanna.	3.8	110-120	41487	41956	4	2009	73684.2
	gopal bhai patel	37	onjal jallapore		shrimp farming		5	primary	joint family						1	1		1				3	1	5		5			3.5		1000	3.5			0.175	3500	l.vannamei	3.5	110	41307	18/5/13	l.vanna.	3.5	110	5th aug	15 nov.13	4	2009	57142.9
	m/s dash marine product pvt.ltd	52	mendhar bhat gandevi	9879555214	shrimp farming		4	>GRADUATE	joint							0		1					1	1		10			10		1000	10			0.2	10000	l.vannamei	10	120	28/1/13	25/5/13	l.vanna.	10	120	41494	29/11/13	12	2010	20000
	jayvant bhai ganga ram tandel	32	mendhar bhat gandevi	7623345675	shrimp farming		4	hs	nuclear family	1					1	1		1				3	1	5		5			3.5		1000	3.5			0.175	3500	l.vannamei	5	140	40970	15/6/12	l.vanna.	3.5	140	41190	41133	5	2008	57142.9
	rajesh bahi babau bhai tandel	38	mendhar bhat gandevi	9734433122	shrimp farming		5	hs	nuclear family	1					2	2		1				1	1	4		5			3.8		1000	3.8			0.2	3800	l.vannamei	3.8	120	41340	25/10/13						4	2009	52631.6
	dharmendra kumar tandel	35	mendhar bhat gandevi	9879925552	shrimp farming		5	graduate	joint family		1				2	3		1				3	1	7		5			4		1000	4			0.2	4000	l.vannamei	4	120	41341	28/11/13						5	2009	45000
	nayanaben vasu bhai tandel	32	mendhar bhat gandevi		shrimp farming		5	primary	nuclear family	1					2	2		1				2	1	5		5			3.8		1000	3.8			0.211111	3800	l.vannamei	3.8	110	41123	20/5/12	l.vanna.	3.8	110	40975	25/10/12	5	2008	78947.4
	tandel narmad aben lala bhai	39	krishnapur jallalpore		shrimp farming		5	primary	joint family						2	2	1					3	1	6		5			3.8		1000	3.8			0.2	3800	l.vannamei	3.8	110	41032	15/6/12	l.vanna.	3.8	110	15/8/12	22/11/12	5	2008	18421.1
	Natwarlal Patel	32	aryal jallalpore	9879723223	shrimp farming		6	graduate	nuclear family	1	2	1				3	1						1	4	5			4				4			0	0	L.vannamei	4	100	41313	41378	l.vann.	4	100	41465	41555	5	2009	47500
	Dilip kumar	52	Jalaspur- Navsari		shrimp farming		5	matric	nuclear family	1	2	1				3	1					2	1	6		5			3.2		1000	3.2			0.16	3200	L.vannamei	3.2	120	41491	41606						4	2009	68750
	chchagan bhai patel	40	samapore jalalpore	9865434567	shrimp farming		5	graduate	nuclear family	1		1			2	3		1				1	1	5		5			3.25		1000	3.25			0.1625	3250	L.vannamei	3.25	150	41123	15/7/12	l.vannamei	3.25	150	40976	41194	4	2008	153846
	prashant bhai wc farms	55	mendhar bhat gandevi	9879213252	shrimp farming		8	graduate	nuclear family	1						0		1					1	1		10			10		1000	10			0.2	10000	l.vanna	10	120	41615	41405						12	2003	80000
	anil bhai patel	38	nasnafalia jalalpore	9624587541	shrimp farming		3	graduate	nuclear family	1					2	2		1				2	1	5		5			5		1000	5			0.263158	5000	l.vanna.	3.8	120	41335	22/5/13	l.vanna	3.8	120	aug.13	22/11/13	4	2009	50000
	ketan kumar mohan bhai patel	30	jalalpore	9865434543	shrimp farming		6	graduate	joint		1				2	3		1				2	1	6		5			5		1000	5			0.166667	5000	l.vanna.	4	150	22/2/2012	28/7/12	l.vanna	4	150	16/9/12	20/2/13	5	2007	70000
	jagdishbhai tandel	36	mendhar bhat gandevi	9732343142	shrimp farming		4	primary	joint						2	2		1				3	1	6		5			5		1000	4			0.25	4000	l.vanna.	4	120	41488	29/5/13	l.vanna	4	120	28/5/13	20/11/13	5	2010	37500
	tandel manaharlal chchaganlal	51	mendhar bhat gandevi	9825140904	shrimp farming		15	graduate	joint						3	3		1				2	1	6		5			5		1000	5			0.25	5000	l.vanna.	3.6	135	41277	41833	l.vanna	3.6	135	15/10/13	15/12/13	4	1993	48000
	onway industries ltd	54	mendhar bhat gandevi		shrimp farming			>GARADUTE								0		1					1	1		100			100		1000	100			0.2	100000	l.vanna.	100	130	41277	41280	l.vanna	100	130	41283	41286			40000
	anil kumar rajapara	38	mendhar bhat gandevi	9732343142	shrimp farming		5	graduate	nuclear	1					1	1		1				2	1	4		5			4		1000	4			0.25	4000	l.vanna.	4	120	16/10/13	41497	3					5	2008	62500
	ramdas sanaya bhai tandel	34	mendhar bhat gandevi	9875432214	shrimp farming		6	primary	joint		1				2	3		1				3	1	7		5			3.78		1000	3.78			0.252	3780	l.vanna	3.78	120	40942	25/5/12	41128	3.78	120	41128	41040	4	2008	79365.1
	parag bhai	34	mendhar bhat gandevi	7754361345	shrimp farming		10	garduate	joint			1				1		1				2	1	4		5			9		1000	9			0.166667	9000	L.vannamei	9	150	29/3/12	30/8/12	L.vannamei	9	150	26/10/12	22/2/13	4	2003	22222.2
	ahokbhai babu bhai patel	45	mendhar bhat gandevi	9924356754	shrimp farming		5	primary	nuclear family	1					1	1		1				2	1	4		5			3.8		1000	3.8			0.271429	3800	L.vannamei	3.8	120	41124	22/6/12	l.vannamei	3.8	120	41190	28/10/12	5	2008	63157.9
	dwaraka ben natwarlal tandel	38	mendhar bhat gandevi	9734433122	shrimp farming		5	hs	nuclear family	1					2	2		1				1	1	14.5263		5			3.8		1000	3.8			0.211111	3800	l.vannamei	3.8	120	41340	25/10/13						4	2009	52631.6
	kishan bhai chchaganbhai tandel	45	rana bhatha- chijgam	9904276801	shrimp farming			primary	joint family						3	3	2					2	3	8		5			4		1000	4			0.333333	4000	p.monodon	4	150	40961	41110	p.monodon	4	180	40911	41065	4	2003	75000
	mohan bhai handa bhai patel	42	simiya faliya sampore-jalalpore		shrimp farming		5	primary	nuclear family	1					1	1		1				2	1	4	5			3				3			0	0	p.monodon	3	150	20/2/12	25/7/12	p.monodon	3	150	41487	41400	4	2003	83333.3
	babu bhai naran bhai patel	38	simiya faliya sampore-jalalpore		shrimp farming		5	primary	nuclear family	1					2	2		1				1	1	4	5			2.5				2.5			0	0	p.monodon	2.5	180	41031	28/7/12						3	2008	40000
	pankaj bhai batuk bhai satashiya	38	kabilpore navasari		shrimp farming		5	hs	joint family						2	2		1				3	2	7	5			4				4			0	0	p.monodon	4	180	20/3/12	40977						5	2008	75000
	sandeep singh virensingh jhala	33	mansha,gandhinagar jalalpore		shrimp farming		5	graduate	nuclear family	1					1	1		1				2	1	4	5			4				4			0	0	p.monodon	4	150	40970	41189						4	2007	75000
	hareshwar bhai parsotam bhai tandel	43	mendhar bhat gandevi	7423267774	shrimp farming		4	metric	nuclear family	1					1	1		1				1	1	3		5			3.8		1000	3.8			0.434783	3800	p.monodon	3.8	152	41400	28/10/13	p.monodon	3.8				4	2010	63157.9
	vijaybhai nanu bhai tandel	34	mendhar bhat gandevi	9224234534	shrimp farming		4	graduate	joint family						3	3		1				5	1	9		5			3.8		1000	3.8			0.4	3800	p.monodon	3.8	152	41460	22/11/13	p.monodon	3.8	152			4	2010	60526.3
	bipin bhai dahya bhai tandel	38	mendhar bhat gandevi		shrimp farming		4	higher sec.	nuclear family	1					2	2	2	1				3	3	8		5			3.8		1000	3.8			0.37037	3800	p.monodon	3.8	150	41400	octo.2013						4	2010	84210.5
	Thakur Bhai Tandel	42	Billimore- Mendhar Bhat		shrimp farming		5	hs	joint family						2	2		1				3	1	6	5			4				4			0	0	p.monodon	4	180	20/3/12	40977						5	2008	75000
	pragnesh bhai	38	Jalaspur- Navsari	7453127234	shrimp farming		5	matric	nuclear family	1					1	1		1				2	1	4	5			3				3			0	0	p.monodon	3	150	20/2/12	25/7/12	p.monodon	3	150	41487	41400	4	2003	83333.3
	balvat bhai tandel	48	gandevi	7865598765	shrimp farming		4	primary	nuclear family	1					1	1		1				2	1	4		5			3.5		1000	3.5			0.434783	3500	p.monodon	3.5	150	41456	nov.2013						4	2010	57142.9
	jaswant bhai dhanji bhai tandel	45	mendhar bhat gandevi		shrimp farming		5	primary	nuclear family	1					1	1		1				3	3	7		5			3.8		1000	3.8			0.345455	3800	p.monodon	3.8	180	41339	25/11/13						4	2008	65789.5
	anish bhai	43	mendhar bhat gandevi		shrimp farming		8	hs	nuclear family	1					1	3	3					3	3	9		10			10		1000	10			0.47619	10000	p.monodon	10	150	41311	41344						10	2003	100000
	ramnik guarisankar tandel	48	mendhar bhat gandevi	7789088232	shrimp farming		2	hs	joint		1				2	3		1				4	1	8		5			5		1000	5			0.543478	5000	p.monodon	5	160	13/6/13	41405						4	2011	60000
	mehul kumar ishawar bahi tandel	29	mendhar bhat gandevi	9859873274	shrimp farming		4	graduate	joint		1				2	3		1				3	1	7		5			4		1000	4			0.4	4000	p.monodon	4	153	41401	28/11/13						5	2010	50000
	sanjaykumar ratilal tandel	29	mendhar bhat gandevi	7456732234	shrimp farming		2	graduate	joint						3	3		1				3	1	7		5			3.6		1000	3.6			0.418605	3600	p.monodon	3.6	153	41278	28/11/13						4	2011	55555.6
	sankar bhai soma bhai tandel	48	mendhar bhat gandevi	7872592725	shrimp farming		3	primary	joint		1				2	3		1				3	1	7		5			3.8		1000	3.8			0.333333	3800	p.monodon	3.8	150	41281	41285						5	2008	52631.6
	ROHIT KUMAR PATEL	29	NANIKAKRAD JALALPORE	9228213251	shrimp farming		3	graduate	nuclear	1					2	2		1				2	1	5		5			3		1000	3			0.333333	3000	p.monodon	3	150	41519	29/6/13						3	2010	40000
	pandurang balaram rebba	46	mendhar bhat gandevi	7423453242	shrimp farming		2	primary	joint						3	3		1				3	1	7		5			3.78		1000	3.78			0.454545	3780	p.monodon	3.78	150	41335	41312						4	2011	52910.1
	tandel shailesh bhai magan bhai	32	chizgam jalalpore	7456732134	shrimp farming		3	garduate	joint		1				3	4		1				3	1	8		5			3.8		1000	3.8			0.434783	3800	p.monodon	3.8	150	41398	28/8/13						5	2008	52631.6
	kishor bhai gulab bhai patel	37	matwad jalalpore	9223456432	shrimp farming		3	garduate	joint						3	3	1					4	1	8		5			4		1000	4			0.416667	4000	p.monodon	4	150	41338	25/8/13						5	2008	37500
	shri lakhdhir singh sarvaiya	40	mendhar bhat gandevi	9554327134	shrimp farming		4	garduate	joint		1				3	4		1				3	1	8		5			4		1000	4			0.416667	4000	p.monodon	4	150	16/3/13	20/8/13						5	2009	50000
	shri indrajit singh sarvaiya	38	mendhar bhat gandevi	9554327134	shrimp farming		4	be			1				3	4		1				3	1	8		5			4		1000	4			0.416667	4000	p.monodon	4	150	41339	27/10/13						5	2009	37500
	valji bhai rajpara	48	mendhar bhat gandevi	9224567774	shrimp farming		4	graduate	nuclear	1					2	2		1				1	1	4		5			4		1000	4			0.454545	4000	p.monodon	4	150	41369	29/9/13						5	2009	25000
	bhavin kantilal tandel	29	mendhar bhat gandevi	9925261964	shrimp farming		3	graduate	nuclear	1					2	2		1				2	1	5		5			4		1000	4			0.434783	4000	p.monodon	4	150	41429	25/8/13						5	2009	30000
	babli ben ishwar bhai tandel	43	mendhar bhat gandevi		shrimp farming		12	ILLETIRATE	joint						2	2		1				2	1	5		5			4		1000	4			0.285714	4000	p.monodon	4	150	40961	41110	p.monodon	4	180	40911	41065	4	2003	75000
	dinesh kumar ratilal tandel	32	mendhar bhat gandevi	9854155321	shrimp farming		2	graduate	joint						3	3		1				3	1	7		5			3.78		1000	3.78			0.454545	3780	p.monodon	3.78	150	41335	41312						4	2011	52910.1
																64						71	36									3.99852
																		171
																			21.0526
[truncated: 362 more columns]

## Sheet: Sheet6
															Column1	Column2	Column3	Column4	Column5	Column6
Si no	perticulars(Rs/ha)	PM		LV				marketing cost incurred at various level														Column1	Column2	Column3
									shrimp farmer(Rs/kg)						Si no	perticulars(Rs/kg)	PM	% share PM	LV	% share LV					Z' Value
1	FC	171679	26.9808	182608	18.1347			cost components	PM	LV	Dealer Rs/farmer)	processor(Rs/kg)	export agent(rs/kg)									perticulars(Rs/kg)	PM	LV
	TOTAL DEPRECIATION	91797.4	14.4268	46313.8	4.59941			MAINTAINANCE OF OFFICE			6060		316667		1	FC	50.7047	22.1412	36.9783	18.2868
	ROI ON CC	57901	9.09964	72497.4	7.1997			cost of assembling	0.907483	0.421759	0	#DIV/0!	0			TOTAL DEPRECIATION	18.9817	8.28872	9.44368	4.67017		FC	50.4542	30.8099
	ANNUAL REPAIR AND MAINTAINANCE	28213.6	4.43401	29202.5	2.90009			LABOUR CHARGES	0	0	0	0	0			ROI ON CC	5.92152	2.58575	14.699	7.26909		VC	196.728	145.966
	PERMAMNANT LABOUR	37187.6	5.84435	33998.2	3.37634			cost of handling	1.09402	0.603287	0	97000	0			ANNUAL REPAIR AND MAINTAINANCE	11.0345	4.81844	5.92604	2.93059		TC	247.183	176.776
	LAND RENT	1000	0.157159	1000	0.0993097			TRANSPORTATION	0.25	0.25	0	144143	40000			PERMAMNANT LABOUR	14.4487	6.30932	6.79069	2.91953		YIELD(KG)	1	1
2	VC	464621	73.0192	824343	81.8653			COMMUNICATION	0	0	#DIV/0!	47142.9	40000			LAND RENT	0.318244	0.138967	0.118871	0.058785		AVA,PRICE	638.148	434.808
	SEED	59703.7	9.38295	213154	21.1682			MANDI FEE	0	0	0	0	0		2	VC	178.302	77.8588	165.234	81.7132		GROSS INCOME	638.148	434.808		TC	247.183	176.776
	MEDICINE & FERTILIZERS	22899.4	3.59884	18314	1.81875			ICE COST	0.44	0.44	0	97000	0			SEED	21.1695	9.24409	42.5865	21.0602		NET INCOME	390.966	258.032		GROSS INCOME	638.148	434.808
	FEED	311736	48.992	514377	51.0826			ELECTRICITY/ FLUEL	0	0	8.66667	0	0			MEDICINE & FERTILIZERS	8.74632	3.81925	3.57262	1.76676		NET B:C	1.58169	1.45966		NET INCOME	390.966	258.032
	LABOUR COST	3452.8	0.542638	4469.61	0.443876			HYGIENE COST	0	0	0	105150000	0			FEED	121.532	53.0692	103.232	51.0513						NET B:C	1.58169	1.45966
	COMMUNICATION EXPENSES	3134.86	0.492671	2849.94	0.283027			MISCELLANEOUS	0.11	0.11	2583.33	#DIV/0!	14.1333			LABOUR COST	1.37664	0.601137	0.898924	0.444544
	FUEL&ELECTRICITY COST	63694.4	10.0101	71179.4	7.0688			TMC	2.80151	1.82505	#DIV/0!	#DIV/0!	396681			COMMUNICATION EXPENSES	1.22333	0.53419	0.575335	0.284519
3	TC	636300		1.00695e+06												FUEL&ELECTRICITY COST	24.2538	10.5909	14.3688	7.10576
4	YIELD(KG/HA)	2639.73		6192.39											3	TC	229.006		202.213
5	AVA,PRICE	638.148		434.808											4	YIELD(KG)	1		1
6	GROSS INCOME	1.63549e+06		2.57196e+06											5	AVA,PRICE	638.148		434.808
7	NET INCOME	942754		1.45242e+06											6	GROSS INCOME	638.148		434.808
8	NET B:C	1.48162		1.44239											7	NET INCOME	409.142		232.595
															8	NET B:C	1.7866		1.15025
	graph	172679		185124
		47598.6		46313.8														PM	LV	COMPONENTS
		511273		876661														20.4117	17.4288	FC
		59703.7		213154														7.68133	4.41779	DEPRECIATION
		309940		549402														2.3606	6.86937	ROI ON CC
																		4.39833	2.76158	ANNUAL REPAIR AND MAINTAINANCE
																		5.84338	2.27381	PERMAMNANT LABOUR
																		0.128076	0.0610686	LAND RENT
																		79.5883	82.5712	VC
																		9.62697	20.3947	SEED
																		11.1641	3.50719	MEDICINE & FERTILIZERS
																		48.1067	51.417	FEED
																		0.554579	0.342631	LABOUR COST
																		0.487359	0.272502	COMMUNICATION EXPENSES
																		9.64851	6.6371	FUEL&ELECTRICITY COST

## Sheet: Sheet7
SUMMARY OUTPUT
Regression Statistics
Multiple R	0.878991
R Square	0.772625
Adjusted R Square	0.704412
Standard Error	339.314
Observations	100
	Coefficients	Standard Error	t Stat	P-value	Lower 95%	Upper 95%	Lower 95.0%	Upper 95.0%
Intercept	336.854	550.959	0.611396	0.547825	-812.425	1486.13	-812.425	1486.13
X Variable 1	-0.00400043	0.00188289	-2.12462	0.046276	-0.00792807	-7.27863e-05	-0.00792807	-7.27863e-05
X Variable 2	0.000343819	0.000483562	0.711014	0.485286	-0.000664873	0.00135251	-0.000664873	0.00135251
X Variable 3	0.0477461	0.00909523	5.24958	3.88294e-05	0.0287738	0.0667185	0.0287738	0.0667185
X Variable 4	0.00143988	0.0010622	1.35556	0.190349	-0.00077583	0.0036556	-0.00077583	0.0036556
X Variable 5	47.3704	37.5851	1.26035	0.222049	-31.0306	125.771	-31.0306	125.771
X Variable 6	8.66214	11.8894	0.728558	0.474717	-16.1388	33.4631	-16.1388	33.4631

## Sheet: Sheet8
	FAMILY SIZE AND ITS COMPOSITION					AGE & EDUCATIONAL STATUS					OCCUPATIONAL PATTEREN OF FARMERS' FAMILY MEMBER								FIXED CAPITAL INVESTMENT PATTERN OF ACTORS IN SHRIMP VALUE CHAIN
Column1	Column2	Column3	Column4	Column5		PARTICULARS	LV	PM	overall		Column1	Column2	Column3	Column4	Column5	Column6			Column1	Column2	Column3	Column4	Column5
A.	FAMILY TYPE					A.EDUCATION LEVEL(%)					FAMILY MEMBER	govt job	bussines	private job	agriculture	fisheries
		LV	PM	overall							LV	28.3813	10.5263	1.88679	0	70.5263			PARTICULARS	LV(RS/FARM)	(RS/HA/ANNUM)	PM(RS/FARM)	(RS/HA/ANNUM)
a.	nuclear family	65.3846	44.4444	54.9145		ILLITRATE	1.92308	3.7037	2.81339		MALE	18.9474	10.5263	0	0	70.5263
b.	joint family	34.6154	55.5556	45.0855		PRIMARY	34.6154	22.2222	28.4188		FEMALE	9.43396	0	1.88679	0	0			BUILDING	90490.2	16578.7	78407.4	19125.2
B.	FAMILY SIZE					HIGHER SECONDARY	17.3077	18.5185	17.9131		PM	31.5972	9.375	0	0	87.5			pond constrcn	370187	62949.1	247407	59597.5
	a.UP to 3	30.7692	22.2222	26.4957		GRADUATE	36.5385	44.4444	40.4915		MALE	9.375	9.375	0	0	87.5			reservior	44652.2	7177.69	33375	5281.79
	b.4-6	46.1538	37.037	41.5954		> GRADUATE	5.76923	0	2.88462		FEMALE	22.2222	0	0	0	0			ETP	30000	1875	0	0
	c. 7-9	1.92308	40.7407	21.3319		average number of litterate	98.0769	96.2963	97.1866		overall	29.98	9.95	1.88	0	79.013			BSM	66274.5	11051.7	43360	9929.62
	d.10 and above	0	0			C.AVERAGE AGE(YRS)	38.9808	39.0741	39.0274										GENERATOR	703537	64675.1	310769	75744.8
C.	AVARAGE FAMILY SIZE	4.66397	6.33333	5.49865															pump set	200000	38190.4	141556	33712.1
	a.male	64.6259	64	64.3129															aerator	801060	129619	508704	129080
	b. female	35.3741	36	35.6871															nets	7372.34	1604.42	7156.25	849.536
D.	SEX RATIO																		FEEDINGBOAT	52500	340.848	11500	133.528
																			TRANASPORT VEHICLE	671569	134703	585185	148389
											90490.2	16578.7	78407.4	19125.2					INLET-OUTLET	107673	17591.3	72333.3	16809.6
											370187	62949.1	247407	59597.5					LIGHTING&CABELING	70725.8	8721.62	68307.7	7661.7
			620 male	640 male pm							44652.2	7177.69	33375	5281.79
			370 f	360 f							30000	1875	0	0					overall
											66274.5	11051.7	43360	9929.62					total	3.21604e+06	495078	2.10806e+06	506314
											703537	64675.1	310769	75744.8
		596.77	562.5	579.635							200000	38190.4	141556	33712.1
											801060	129619	508704	129080
											7372.34	1604.42	7156.25	849.536
											52500	340.848	11500	133.528
											671569	134703	585185	148389
											107673	17591.3	72333.3	16809.6
											70725.8	8721.62	68307.7	7661.7
											247388	38082.9	162159	38947.2

## Sheet: Sheet9
	% Profit	%Added cost	% Margin							% Profit	%Added cost	% Margin
Farmer	86.09	69.57	79.01						Farmer	71.86	66.54	57.71
commission agent	1.54	3.14	2.22						commission agent	0.92	4.56	3.35
processor	11.69	22.36	16.2						processor	26.18	25.01	35.79
export agent	0.66	5.042	2.46						export agent	1.11	4.12	3.13

## Sheet: Sheet10
rank	r1	r2	r3	r4	r5	r6	r7	r8	r9	r10	r11	r12	r13	r14	overall		rank RBQ= sum.of (fi)(n+1-i)/N*n*100
Leasing in Shrimp farm	0	0	4.5	3.1875	10	2.8125	8.75	3.25							29.7917
Availability of quality seed	0	0	1.125	13.8125	6	2.8125	0	3.25	4.5	4.125	1.07143				31.2781
Timely availability	0	0	0	0	5	0	2.625	8.125	0.75	0.6875	0.625				17.2917
High rate of mortality	0	0	7.875	4.25	17	0	3.5	6.5	0	4.8125	0.625				44.0268
Transportation of seeds	0	0	0	0	0	0.9375	2.625	0	0.75	6.1875	2.5	0.5625			13.0938
Pond management	0	0	0	0	0	0	2.625	0	0.75	1.375	0	0.5625	1.5	0.4375	6.88542
Lack of knowledge of modern & scientific shrimp farming	0	0	0	3.1875	0	6.5625	6.125	0.8125	0.75	1.375	0.625	0.5625	0	0	19.5078
Availability of skilled labour	0	10.6875	2.25	25.5	20	3.75	0.875	0	0.75						63.1696
Governmental schemes	0	0	3.375	0	0	8.4375	8.75	7.3125	3	0	2.25				31.25
Poaching	0	0	0	0	0	0	2.625	0.8125	0	0	0	0.5625			3.625
Poisoning				6.07143											6.07143
Price of shrimp	0	1.1875	6.75	15.9375	2	0	7.875	0	6.75	3.4375					40.9911
High cost of input	18.75	14.25	29.25	2.125											62.7812
Marketing facility				6.375											6.375
Credit availability	15	33.25	6.75	3.1875											55.7969
Middle man	8.75	10.6875	1.0625	0	0	0	0	0	15	0.6875					29.1875
Disease problem	72.5	19	2.25												92.25
Perishability of produce	0	0	2.25	5.3125	0	20.625	9.625	1.625	0	0	0.625	3.9375	2	1.75	45.75
Shelf life of shrimp	0	0	2.25	0	0	3.75	5.25	7.3125	0	1.375	0	0.5625	5.5		21.2857
farmer
CONSTRAINTS	RBQ	RANK		CONSTRAINTS	RBQ	RANK			Constraints
Leasing in Shrimp farm	29.7917	10		Leasing in Shrimp farm
Availability of quality seed	31.2781	8		Availability of quality seed
Timely availability	17.2917	14		Timely availability
High rate of mortality	44.0268	6		High rate of mortality
Transportation of seeds	13.0938	15		Transportation of seeds
Pond management	6.88542	16		Pond management
Lack of knowledge of modern & scientific shrimp farming	19.5078	13		Lack of knowledge of modern & scientific shrimp farming
Availability of skilled labour	63.1696	2		Availability of skilled labour
Governmental schemes	31.25	9		Governmental schemes
Poaching	3.625	19		Poaching
Poisoning	6.07143	18		Poisoning
Price of shrimp	40.9911	7		Price of shrimp
High cost of input	62.7812	3		High cost of input
Marketing facility	6.375	17		Marketing facility
Credit availability	55.7969	4		Credit availability
Middle man	29.1875	11		Middle man
Disease problem	92.25	1		Disease problem
Perishability of produce	45.75	5		Perishability of produce
Shelf life of shrimp	21.2857	12		Shelf life of shrimp

[truncated: 5 more sheets: GM, Sheet12, Sheet2, Sheet4, Sheet11]
